# Supplementary material for: Rebound regrowth phenomenon in patients with pediatric low-grade gliomas treated with MAPK inhibitors – a systematic review
Source: Oncol Rev. 2026 Apr 29;20:1815932. doi: 10.3389/or.2026.1815932 (PMC13168116; doi:10.3389/or.2026.1815932)
Supplement: Supplementary file 3 [file Supplementaryfile2.xlsx]

## Sheet: Individual patients
Author, year	Age at diagnosis [years]	Sex	Tumor location	NF1 [Yes/No]	Diagnosis (WHO)	Molecular alteration in the tumor	MAPKi: upfront vs refractory/ relapsed setting	Previous treatments (before MAPKi)	name of the drug (MAPKi)	dose of the drug (MAPKi)	duration of MAPKi treatment	best response to MAPKi	time to best response to MAPKi	reason for MAPKi discontinuation	MAPKi - dose reduction vs discontinuation	time from MAPKi discontinuation to RR	was RR clinically symptomatic?	treatment of RR	best response to the treatment of RR	follow-up since diagnosis	follow-up since RR	outcome
Aguilera 2016	8	M	brainstem	N/A	ganglioglioma	BRAFV600E	refractory/relapsed	2x surgery (subtotal), focal proton therapy (53,8 Gy)	vemurafenib	660 mg/m2 bidaily	1 year	PR	6 months	planned end of therapy	discontinuation	3 months	N/A	vemurafenib	PR	~3 years	14 months	AWD (on tretament)
Bruggers 2021	5	F	brainstem	N/A	pilocytic astrocytoma	BRAFV600E	refractory/relapsed	carboplatin+vincristine, RTX	vemurafenib	N/A	36 months	PR	N/A	N/A	discontinuation	6 weeks	N/A	dabrafenib+trametinib	PR	N/A	12 months	AWD (PR)
Bruggers 2021	3	F	hypothalamic-chiasmatic	N/A	pilocytic astrocytoma	BRAFV600E	refractory/relapsed	carboplatin+vincristine; bevacizumab+vinblastine	vemurafenib	N/A	23 months	PR	N/A	N/A	discontinuation	4 weeks	N/A	dabrafenib+trametinib	PR	N/A	12 months	AWD (PR)
Crentsil 2024	16	F	hypothalamic- chiasmatic	N/A	pilocytic astrocytoma	BRAFV600E	refractory/relapsed	biopsy, carboplatin, paracentesis for ascites	selumetinib	N/A	1st: 2 years; 2nd: 6 years	SD (with resolution of ascites)	N/A	planned end of therapy (2x)	discontinuation	1st: 2 months (clinical) & 3 month (radiological); 2nd: 6 weeks (clinical)	1st and 2nd: yes (headaches accompanied by progressive abdominal pain and distention)	1st: selumetinib; 2nd: dabrafenib+trametinib	1st: N/A (good clinical response - symptoms resolved; radiological status not provided); 2nd: both radiological (not specified) and clinical response	~9,5 years	1st: ~6,5 years; 2nd: ~1 month	AWD (PR)
del Bufalo 2018	2 + 4/12	N/A	brainstem	N/A	ganglioglioma	BRAFV600E	refractory/relapsed	biopsy, vincristine+carboplatin+etoposide (SIOP LGG 2004)	vemurafenib	up to 960 mg/day	N/A (altogether: 54 months, time to RR not provided)	PR	12 months	toxicity	discontinuation	N/A (<2 months, "immediately")	N/A	vemurafenib	PR	4,5 years	N/A	AWD
Laflamme 2019	2 + 2/12	F	brainstem, cervical spinal cord	N/A	ganglioglioma	BRAFV600E	refractory/relapsed	surgery (debulking), vincristine, surgery, vincristine+carboplatin, surgery, local RTX (54 Gy)	dabrafenib	3.75 mg/kg/day	2 years	PR	N/A (but clinical improvement was observed after few weeks)	planned end of therapy	discontinuation	6 days	yes (increasing neurological symptoms, bradycardia, worsening of apnea)	dabrafenib	PR	5.5 years	3.5 years	AWD (PR)
Laflamme 2019	15	M	brainstem	N/A	ganglioglioma	BRAFV600E	refractory/relapsed	surgery (partial resection), local RTX (54 Gy)	dabrafenib	5 mg/kg/day	2 years	PR	N/A (but clinical improvement was observed after few weeks)	planned end of therapy	discontinuation	6 weeks	yes (increasing neurological symptoms: weakness of the left upper extremity, sleep apnea, unstable gait and a modified voice)	dabrafenib	PR	4.5 years	2.5 years	AWD (PR)
Laflamme 2019	6	M	brainstem, cervical spinal cord	N/A	ganglioglioma	BRAFV600E	upfront	biopsy	dabrafenib	5 mg/kg/day	2 years	PR	< 1 month	planned end of therapy	discontinuation	6 weeks	yes (mild progression of right arm weakness and headache)	dabrafenib	PR	4 years	2 years	AWD (PR)
Marks 2017	16	F	right temporal lobe	N/A	ganglioglioma (with anaplastic features)	BRAFV600E, CDKN2A homozygous deletion	refractory/relapsed	surgery, focal RTX, temozolamide, surgery	vemurafenib	960 mg bidaily	1 week	N/A	N/A	hypersensitivity reaction	discontinuation	6 months	N/A	dabrafenib+trametinib	PR	2 years	6 months	AWD (PR)
Mednansky 2021	5	F	brainstem	N/A	pilocytic astrocytoma	BRAFV600E	refractory/relapsed	carboplatin/vincristine, focal RTX	vemurafenib	N/A	3 years	PR	N/A	N/A	discontinuation	1 month	yes (dysphagia and respiratory compromise)	dabrafenib+trametinib	PR	~4 years	3 months	AWD (PR)
Nicolaides 2020	N/A	N/A	N/A	No	ganglioglioma	BRAFV600E	refractory/relapsed	N/A	vemurafenib	420mg/m2 bidaily	3 years and 2 months	SD	N/A	patient/parent decision	discontinuation	2 months	N/A	N/A	N/A	N/A	N/A	N/A
Nicolaides 2020	N/A	N/A	N/A	No	pLGG NOS	BRAFV600E	refractory/relapsed	N/A	vemurafenib	550mg/m2 bidaily.	13 months	PR	N/A	planned end of therapy	discontinuation	3 months	N/A	N/A	N/A	N/A	N/A	N/A
Nicolaides 2020	N/A	N/A	N/A	No	pilocytic astrocytoma	BRAFV600E	refractory/relapsed	N/A	vemurafenib	550mg/m2 bidaily.	1 year and 9 months	PR	N/A	toxicity	discontinuation	1.5 months	N/A	N/A	N/A	N/A	N/A	N/A
Perez 2021	0.5	F	left temporal lobe	N/A	pleomorphic xanthoastrocytoma	BRAFV600E, CDKN2A deletion	refractory/relapsed	surgery	dabrafenib	5.25 mg/kg/day	1st: 10 months; 2nd: 24 months	CR	1 month	planned end of therapy (2x)	discontinuation	1st: 3 months; 2nd: 2 months	1st: no; 2nd: N/A	dabrafenib (for both RRs)	CR (x2)	7 years	1st: 3 years and 4 months; 2nd: 14 months	NED (on treatment)
Raswoli 2020	2	M	hypothalamic- chiasmatic	N/A	pLGG NOS ("with piloid features")	FGFR1 N546K	refractory/relapsed	surgery, vinblastin	dabrafenib (15 months in monotherapy), added trametinib (9 months of combination)	N/A	15 months (dabrafenib), then 9 months (dabrafenib+trametinib)	SD	N/A	neurological deterioration	discontinuation	1 week	yes (neurological symptoms)	dabrafenib (PD); then TPCV + bevacizumab (PR)	PD -> PR	~6 years	~2,5 years	AWD (SD)
Selt 2020	N/A	N/A	N/A	No	pilocytic astrocytoma	KIAA1549:BRAF fusion	refractory/relapsed	N/A	trametinib	N/A	9 months	SD	2 months	N/A	discontinuation	4 months	N/A	vinblastine	N/A	16 months since start of MAPKi	3 months	AWD
Selt 2020	N/A	N/A	N/A	Yes	diffuse astrocytoma	N/A (patient with NF1)	refractory/relapsed	N/A	trametinib	N/A	14 months	SD	2 months	N/A	discontinuation	2 months	N/A	no treatment; spontaneous stabilization after 10 months	N/A	25 months since start of MAPKi	9 months	AWD (SD)
Selt 2020	N/A	N/A	N/A	No	pilocytic astrocytoma	KIAA1549:BRAF fusion	refractory/relapsed	N/A	trametinib	N/A	16 months	PR	16 months	N/A	discontinuation	3 months	N/A	trametinib; on treatment	SD	30 months since start of MAPKi	11 months	AWD (SD)
Toledano 2016	14	F	third ventricle, left thalamus and midbrain	N/A	pleomorphic xanthoastrocytoma	BRAFV600E	upfront	no (biopsy only)	vemurafenib	555 mg/m2 bidaily	1 year	SD	2 months	planned end of therapy	discontinuation	3 weeks	yes (drowsiness, psychosis)	N/A	N/A	N/A	N/A	N/A
Warriner 2021	N/A	N/A	cerebellum + leptomeningeal dissemination	N/A	ganglioglioma	BRAFV600E	N/A	surgery; no information about systemic treatment	vemurafenib	N/A	2.5 years	PR	N/A	toxicity	discontinuation	3 months	N/A	dabrafenib	N/A	N/A	N/A	AWD
Warriner 2021	N/A	N/A	brainstem	N/A	ganglioglioma	BRAFV600E	N/A	surgery; no information about systemic treatment	vemurafenib	N/A	N/A	N/A	N/A	patient/parent decision	discontinuation	2 months	N/A	vemurafenib	PR	N/A	N/A	AWD (SD)
